# Supplementary material for: User emotion recognition and indoor space interaction design: a CNN model optimized by multimodal weighted networks
Source: PeerJ Comput Sci. 2024 Oct 31;10:e2450. doi: 10.7717/peerj-cs.2450 (PMC11623009; doi:10.7717/peerj-cs.2450)
Supplement: Supplemental Information 1 [file peerj-cs-10-2450-s001.zip]

Archive with 6 entries (6 files):
- conv_net_classes.py
- conv_net_sentence.py
- gestureCNN.py
- process_data.py
- requirements.txt
- trackgesture.py
